# Supplementary material for: Anti-Quorum-Sensing Potential of Ethanolic Extracts of Aromatic Plants from the Flora of Cyprus
Source: Plants (Basel). 2022 Oct 7;11(19):2632. doi: 10.3390/plants11192632 (PMC9572961; doi:10.3390/plants11192632)
Supplement: Supplementary file 1 [file plants-11-02632-s001.zip]

Archive with 1 entries (1 files):
- plants-1858476-supplementary.pdf
